# Supplementary material for: Characterisation of SapYZUs891@Fe/Mn-MOF Provides Insight into the Selection of Temperate Phage and Nanozyme for the Rapid and Sensitive Colourimetric Detection of Viable Staphylococcus aureus in Food Products
Source: Foods. 2025 Oct 30;14(21):3726. doi: 10.3390/foods14213726 (PMC12610485; doi:10.3390/foods14213726)
Supplement: Supplementary file 1 [file foods-14-03726-s001.zip]

Archive with 1 entries (1 files):
- foods-3893094-supplementary.pdf
